# Supplementary material for: Self-Oscillating Liquid Gating Membranes with Periodic Gas Transport
Source: Membranes (Basel). 2022 Jun 23;12(7):642. doi: 10.3390/membranes12070642 (PMC9316610; doi:10.3390/membranes12070642)
Supplement: Supplementary file 1 [file membranes-12-00642-s001.zip]

Archive with 2 entries (2 files):
- Video S1:Observation of SOLGM's self-oscillating closed/open states.mp4
- Video S2:Demonstration of SOLGM for periodic gas transport in droplet microfluidics.mp4
